# Supplementary material for: Controlling an Unprecedented Outbreak with Vancomycin-Resistant Enterococcus faecium in Germany, October 2015 to November 2019
Source: Microorganisms. 2022 Aug 9;10(8):1603. doi: 10.3390/microorganisms10081603 (PMC9412439; doi:10.3390/microorganisms10081603)
Supplement: Supplementary file 1 [file microorganisms-10-01603-s001.zip]

Archive with 2 entries (2 files):
- Microorganism_BenderJ_TableS2.xlsx
- Microorganism_BenderJ_VRE_SupplementaryMaterial_revised.pdf
